# Supplementary material for: CD19 CAR-T Outcomes in Patients with Relapsed/Refractory Diffuse Large B-Cell Lymphoma: A Retrospective Cohort Study from the Calabria Referral Center in Southern Italy
Source: Cancers (Basel). 2025 Aug 27;17(17):2796. doi: 10.3390/cancers17172796 (PMC12427354; doi:10.3390/cancers17172796)
Supplement: Supplementary file 1 [file cancers-17-02796-s001.zip]

Archive with 1 entries (1 files):
- cancers-3798096-supplementary.pptx
